# Supplementary material for: Identification and Characterization of Circular RNAs in Brassica rapa in Response to Plasmodiophora brassicae
Source: Int J Mol Sci. 2022 May 11;23(10):5369. doi: 10.3390/ijms23105369 (PMC9141718; doi:10.3390/ijms23105369)
Supplement: Supplementary file 1 [file ijms-23-05369-s001.zip]

Archive with 2 entries (2 files):
- Supplementary document.pdf
- Supplementary Tables.xlsx
